# Supplementary material for: Outcomes of cystoid macular edema following Descemet’s membrane endothelial keratoplasty in a referral center for keratoplasty in Spain: retrospective study
Source: Sci Rep. 2023 Feb 9;13:2375. doi: 10.1038/s41598-023-29127-5 (PMC9911599; doi:10.1038/s41598-023-29127-5)
Supplement: Supplementary file 2 — Supplementary Table 1. [file 41598_2023_29127_MOESM2_ESM.xlsx]

## Sheet: Suppl Table 1
Patient study code	Age (years)	Gender	Laterality	Indication for DMEK	Ocular history / comorbid conditions	BCVA before DMEK (logMAR)	BCVA at diagnosis of vs-CMO (logMAR)	BCVA after resolution of CMO (logMAR)	Final BCVA (logMAR)	AL (mm)	ACD (mm)	DMEK technique	Re-bubbling after DMEK	Donor age (years)	Donor ECC (cells/mm2)	CRT at diagnosis of vs-CMO (µm)	IRF	SRF	Time to detection of vs-CMO (weeks)	Treatment for vs-CMO	Need for additional treatment of vs-CMO	Time to resolution of CMO (months)	CRT after treatment (µm)	Other postoperative complications after DMEK	Preoperative IOP (mmHg)	IOP after treatment of CMO (mmHg)	F-U after DMEK (months)	DMEK graft outcome
DIMOEK-EMQ-001 (Case #1)	51	Male	OS	PPBK	Complicated cataract surgery and decentered multifocal IOL	0.7	0.4	0.1	0	22.87	4.98	Standalone DMEK	No	68	2400	547	Yes	Yes	24	ACTZ 250 mg q8h + Bromfenac 0.9% q12h	No	3	MD	Need to IOL exchange (decentration and opacification) plus anterior vitrectomy M12	11	14	108	Clear cornea
DIMOEK-EMQ-002 (Case #2)	82	Male	OD	FECD	History of pseudophakic CMO in fellow eye	1.5	0.7	0.2	0	21.73	3.05	Staged surgery	No	76	2300	706	Yes	Yes	3	ACTZ 250 mg q8h + Bromfenac 0.9% q12h	No	3	294	None	12	12	75	Clear cornea
DIMOEK-EMQ-003 (Case #3)	45	Female	OD	Phakic IOL related corneal decompensation	High myopia (Phakic IOL for myopia) | No comorbid conditions	0.65	0.6	0.3	0	25.96	3.24	Staged surgery	No	66	2800	579	Yes	No	3	ACTZ 250 mg q8h + Bromfenac 0.9% q12h	Intravitreal Ozurdex	6	276	None	7	7	63	Clear cornea
DIMOEK-EMQ-004 (Case #4)	69	Male	OS	Repeat DMEK	Cataract surgery | Primary DMEK failed due to primary graft failure | T2DM	1.3	0.8	LTFU		MD	MD	DMEK graft exchange	Yes (2 re-bubblings)	69	2600	592	Yes	Yes	10	ACTZ 250 mg q8h + Nepafenac 0.1% q12h	No	Refractory CMO, then LTFU		LTFU	6	LTFU
DIMOEK-EMQ-005 (Case #5)	70	Female	OS	FECD	Cataract surgery | No comorbid conditions	1.5	0.8	0.4	0.3	MD	MD	Standalone DMEK	No	71	2300	609	Yes	No	4	ACTZ 250 mg q8h + Bromfenac 0.9% q12h	No	2	298	None	10	10	18	Clear cornea
DIMOEK-EMQ-006 (Case #6)	70	Female	OD	FECD	Cataract surgery | Shallow AC with previous Iridotomy	0.5	0.4	0.3	0.2	MD	MD	Standalone DMEK	No	55	2600	324	Yes	No	3	ACTZ 250 mg q8h + Bromfenac 0.9% q12h	No	1	252	None	11	9	72	Clear cornea
DIMOEK-EMQ-007 (Case #7)	70	Female	OS	FECD	Cataract surgery | Shallow AC with previous Iridotomy | DMEK in fellow eye with postoperative vs-CMO	0.5	0.6	0.4	0.3	MD	MD	Standalone DMEK	No	80	2560	392	Yes	Yes	12	ACTZ 250 mg q8h + Bromfenac 0.9% q12h	No	1	257	None	9	9	66	Clear cornea
DIMOEK-EMQ-008 (Case #8)	66	Female	OD	FECD	DMEK in fellow eye	0.4	0.3	0.1	0	23.45	3.35	Staged surgery	No	68	2500	MD	MD	MD	4	ACTZ 250 mg q8h + Bromfenac 0.9% q12h	No	2	298	None	7	12	90	Clear cornea
DIMOEK-EMQ-009 (Case #9)	64	Male	OS	FECD	Epiretinal membrane | History of pseudophakic CMO	0.3	0.3	0.1	0.05	24.44	MD	Standalone DMEK	No	68	2200	445	Yes	No	3	ACTZ 250 mg q8h + Nepafenac 0.1% q12h	No	3.5	355	None	11	14	42	Clear cornea
DIMOEK-EMQ-010 (Case #10)	59	Female	OS	PPBK	Cataract surgery | DMEK in fellow eye with history of rejection episode | T2DM	0.7	0.8	0.4	N/A (Graft failure)	MD	MD	Standalone DMEK	Yes (1 re-bubbling)	70	2400	400	Yes	Yes	10	ACTZ 250 mg q8h + Bromfenac 0.9% q12h	No	3	280	Rejection episode at M34	17	10	66	Graft failure at M66
DIMOEK-EMQ-011 (Case #11)	56	Female	OD	Glaucoma related corneal endothelial failure	Pre-existing CMO at the time of DMEK surgery (427 micra) | Shallow AC with history of acute angle-closure glaucoma with iridoplasty | Corectopia | Cataract surgery combined with goniosynechiolysis | Dry mild ARMD	0.3	0.5	0.2	0	21.04	2.21	Standalone DMEK	No	66	2600	586	Yes	Yes	Pre-existing, worsened CMO	ACTZ 250 mg q8h + Bromfenac 0.9% q12h	No	2	281	None	13	8	49	Clear cornea
DIMOEK-EMQ-012 (Case #12)	48	Female	OD	FECD	Amblyopia | Cataract surgery	0.2	1	0.8	N/A (Graft failure)	22.85	4.09	Standalone DMEK	No	70	2600	655	Yes	Yes	5	ACTZ 250 mg q8h + Bromfenac 0.9% q12h	Intravitreal triamcinolone injection	6	258	Rejection episode at M8 | IOL opacification requiring IOL exchange at M10 | Graft failure at M21	10	14	21	Graft failure at M21
DIMOEK-EMQ-013 (Case #13)	67	Female	OD	Repeat DMEK	Shallow AC | Primary DMEK (phaco-DMEK) failed due to primary graft failure (after rebubbling)	1	0.8	0.3	0.1	22.34	2.65	DMEK graft exchange	No	67	2800	731	Yes	Yes	4	ACTZ 250 mg q8h + Bromfenac 0.9% q12h	No	3.5	262	None	11	12	126	Clear cornea
DIMOEK-EMQ-014 (Case #14)	71	Female	OD	PPBK	Cataract surgery | History of pseudophakic CMO | Glaucoma with NPDS surgery	1	0.6	LTFU		MD	MD	Standalone DMEK	No	64	2347	922	Yes	Yes	12	ACTZ 250 mg q8h + Bromfenac 0.9% q12h	LTFU				MD	LTFU
